# Supplementary material for: Transcriptome Analysis of Liangshan Pig Muscle Development at the Growth Curve Inflection Point and Asymptotic Stages Using Digital Gene Expression Profiling
Source: PLoS One. 2015 Aug 20;10(8):e0135978. doi: 10.1371/journal.pone.0135978 (PMC4546367; doi:10.1371/journal.pone.0135978)
Supplement: S8 Table — (XLSX) [file pone.0135978.s015.xlsx]

## Sheet: BIP
Table S8-1. Specific expressed gene in BIP overlapped QTL regions
chr	start	end	Trait	Transcripts_ID
X	58578598	59305266	Loin muscle area QTL (24305)	ENSSSCT00000013520,ENSSSCT00000033446,ENSSSCT00000033894
X	58578598	60031935	Loin muscle area QTL (24316)	ENSSSCT00000013520,ENSSSCT00000033446,ENSSSCT00000033894
X	58578598	59305266	Loin muscle area QTL (24319)	ENSSSCT00000013520,ENSSSCT00000033446,ENSSSCT00000033894
X	58578598	60031935	Ham weight QTL (24314)	ENSSSCT00000013520,ENSSSCT00000033446,ENSSSCT00000033894
X	58830137	60031935	Ham weight QTL (24309)	ENSSSCT00000013520,ENSSSCT00000033446,ENSSSCT00000033894
X	58830137	60283474	Ham weight QTL (24325)	ENSSSCT00000013520,ENSSSCT00000033446,ENSSSCT00000033894
1	18472598	18749167	Belly weight QTL (28022)	ENSSSCT00000004535，ENSSSCT00000026174，ENSSSCT00000026957
1	14464745	15211085	pH 24 hr post mortem (ham) QTL (28046)	ENSSSCT00000031877
1	14464745	15211085	CIE-b* QTL (28047)	ENSSSCT00000031877
1	14439401	14642329	Residual feed intake QTL (28061)	ENSSSCT00000031877
1	14439401	14642329	Residual feed intake QTL (28073)	ENSSSCT00000031877
1	14208779	14704550	Age at puberty QTL (29710)	ENSSSCT00000031877
1	35161933	35599085	Saturated fatty acid content QTL (18553)	ENSSSCT00000028186，ENSSSCT00000023146
1	35161933	35599085	Palmitic acid content QTL (18554)	ENSSSCT00000028186，ENSSSCT00000023146
1	56234501	56806273	average daily gain QTL (28798)	ENSSSCT00000004723
1	72141576	72801826	Time spent lying QTL (5899)	ENSSSCT00000031034
1	109147846	109707434	Drip loss QTL (7944)	ENSSSCT00000004990
1	109147846	109707434	Drip loss QTL (8002)	ENSSSCT00000004990
1	109147846	109707434	Drip loss QTL (8122)	ENSSSCT00000004990
1	109147846	109707434	Drip loss QTL (8304)	ENSSSCT00000004990
1	109147846	109707434	Drip loss QTL (8383)	ENSSSCT00000004990
1	109147846	109707434	Drip loss QTL (8557)	ENSSSCT00000004990
1	118207676	119841750	uterine horn length QTL (18365)	ENSSSCT00000005032，ENSSSCT00000024288
1	141675585	142323910	Oleic acid content QTL (18557)	ENSSSCT00000022891
1	141675585	142323910	Linoleic acid content QTL (18558)	ENSSSCT00000022891
1	141675585	142323910	Polyunsaturated fatty acid content QTL (18559)	ENSSSCT00000022891
1	141675585	142323910	Ratio of polyunsaturated fatty acids to saturated fatty acids QTL (18560)	ENSSSCT00000022891
1	151944844	153086721	Fat androstenone level QTL (15820)	ENSSSCT00000005307
1	154941945	155395912	Total number born QTL (18487)	ENSSSCT00000027458，ENSSSCT00000029352，ENSSSCT00000005321
1	154941945	155395912	Litter weight, piglets born alive QTL (18493)	ENSSSCT00000027458，ENSSSCT00000029352，ENSSSCT00000005321
1	154941945	155395912	CD4-negative, CD8-negative leukocyte percentage QTL (23385)	ENSSSCT00000027458，ENSSSCT00000029352，ENSSSCT00000005321
1	154941945	155395912	CD8-positive leukocyte percentage QTL (23441)	ENSSSCT00000027458，ENSSSCT00000029352，ENSSSCT00000005321
1	155005240	155480125	Total number born QTL (18481)	ENSSSCT00000029352，ENSSSCT00000005321
1	155005240	155480125	Litter weight, piglets born alive QTL (18491)	ENSSSCT00000029352，ENSSSCT00000005321
1	155025980	155500865	Testicular weight QTL (6524)	ENSSSCT00000029352，ENSSSCT00000005321
1	155088201	155563086	Total number born QTL (18486)	ENSSSCT00000005321
1	155088201	155563086	Litter weight, piglets born alive QTL (18494)	ENSSSCT00000005321
1	162558867	164305531	androstenone, laboratory QTL (18654)	ENSSSCT00000026935
1	168669767	170372732	Total number born alive QTL (3124)	ENSSSCT00000030293
1	222444454	223968897	Drip loss QTL (7749)	ENSSSCT00000005658
1	222444454	223968897	Drip loss QTL (7809)	ENSSSCT00000005658
1	222444454	223968897	Drip loss QTL (7912)	ENSSSCT00000005658
1	222444454	223968897	Drip loss QTL (7967)	ENSSSCT00000005658
1	222444454	223968897	Drip loss QTL (8021)	ENSSSCT00000005658
1	222444454	223968897	Drip loss QTL (8046)	ENSSSCT00000005658
1	222444454	223968897	Drip loss QTL (8088)	ENSSSCT00000005658
1	222444454	223968897	Drip loss QTL (8170)	ENSSSCT00000005658
1	222444454	223968897	Drip loss QTL (8174)	ENSSSCT00000005658
1	222444454	223968897	Drip loss QTL (8239)	ENSSSCT00000005658
1	222444454	223968897	Drip loss QTL (8369)	ENSSSCT00000005658
1	224420261	225391767	Cross-sectional area of type I muscle fibers QTL (10237)	ENSSSCT00000005677
1	238419713	239392426	Backfat at rump QTL (23337)	ENSSSCT00000022597
1	262171893	263251888	Fat to meat ratio QTL (12738)	ENSSSCT00000023662
1	263976068	264899125	Drip loss QTL (8203)	ENSSSCT00000005852，ENSSSCT00000005863
1	263976068	264899125	Drip loss QTL (8359)	ENSSSCT00000005852，ENSSSCT00000005863
1	263976068	264899125	Drip loss QTL (8361)	ENSSSCT00000005852，ENSSSCT00000005863
1	263976068	264899125	Drip loss QTL (8513)	ENSSSCT00000005852，ENSSSCT00000005863
1	267041497	267378078	Age at puberty QTL (22002)	ENSSSCT00000027712
1	267041497	267378078	backfat at last rib QTL (16308)	ENSSSCT00000027712
1	298197925	298739945	Cannon bone circumference QTL (16966)	ENSSSCT00000006141
1	298664091	298802166	Loin muscle area QTL (19372)	ENSSSCT00000006141
2	119666112	120376661	Total number born alive QTL (18063)	ENSSSCT00000015511
2	119359590	121045249	Total number born alive QTL (18064)	ENSSSCT00000015511
2	119576959	120376661	Total number born QTL (18183)	ENSSSCT00000015511
2	119359590	121007040	Total number born QTL (18184)	ENSSSCT00000015511
2	2732773	2948442	Backfat thickness between 3rd and 4th rib QTL (7301)	ENSSSCT00000014084
2	2732773	2948442	Backfat thickness between 3rd and 4th rib QTL (7302)	ENSSSCT00000014084
2	2732773	2948442	backfat at last rib QTL (7303)	ENSSSCT00000014084
2	2732773	2948442	Carcass weight (hot) QTL (7304)	ENSSSCT00000014084
2	2732773	2948442	Loin muscle area QTL (7305)	ENSSSCT00000014084
2	2732773	2948442	Ham weight QTL (7306)	ENSSSCT00000014084
2	2732773	2948442	Ham weight QTL (7307)	ENSSSCT00000014084
2	2732773	2948442	Shoulder weight QTL (7308)	ENSSSCT00000014084
2	2821081	2959667	Average backfat thickness QTL (7299)	ENSSSCT00000014084
2	2821081	2959667	Lean meat percentage QTL (7300)	ENSSSCT00000014084
2	2821081	2959667	Cervical vertebra length QTL (9000)	ENSSSCT00000014084
2	2821081	2959667	Average Daily Gain (EBV) QTL (11892)	ENSSSCT00000014084
2	2821081	2959667	Loin and neck weight (EBV) QTL (11893)	ENSSSCT00000014084
2	2821081	2959667	Backfat thickness (EBV) QTL (11894)	ENSSSCT00000014084
2	2821081	2959667	Ham weight (EBV) QTL (11895)	ENSSSCT00000014084
2	2821081	2959667	Feed conversion ratio (EBV) QTL (11896)	ENSSSCT00000014084
2	2821081	2959667	Average daily gain (RR) QTL (11897)	ENSSSCT00000014084
2	2821081	2959667	Loin and neck weight (RR) QTL (11898)	ENSSSCT00000014084
2	2821081	2959667	Backfat thickness (RR) QTL (11899)	ENSSSCT00000014084
2	2821081	2959667	Ham weight (RR) QTL (11900)	ENSSSCT00000014084
2	2821081	2959667	Feed conversion ratio (RR) QTL (11901)	ENSSSCT00000014084
2	2821081	2959667	Total number born alive QTL (12707)	ENSSSCT00000014084
2	2821081	2959667	Total number born alive QTL (13253)	ENSSSCT00000014084
2	2821081	2959667	Total number born QTL (13254)	ENSSSCT00000014084
2	2821081	2959667	Number weaned QTL (13255)	ENSSSCT00000014084
2	2821081	2959667	Number weaned QTL (13256)	ENSSSCT00000014084
2	2821081	2959667	Body weight (weaning) QTL (13257)	ENSSSCT00000014084
2	2821081	2959667	Cervical vertebra length QTL (13311)	ENSSSCT00000014084
2	2908723	3069343	Loin muscle area QTL (16352)	ENSSSCT00000014084
2	2908723	3069343	Gait score (overall) QTL (16582)	ENSSSCT00000014084
2	2387169	2948442	Knuckle ham weight QTL (3057)	ENSSSCT00000014084
2	2387169	2948442	Backfat at last lumbar QTL (2933)	ENSSSCT00000014084
2	8037091	8137068	backfat at last rib QTL (5735)	ENSSSCT00000032013
2	11983759	12135669	Carcass temperature (45 minutes post-mortem) QTL (5848)	ENSSSCT00000014369,ENSSSCT00000026680
2	11983759	12135669	Conductivity 24 hours postmortem (ham) QTL (21573)	ENSSSCT00000014369,ENSSSCT00000026680
2	12111121	12252444	Biceps brachii weight QTL (8706)	ENSSSCT00000032242
2	12111121	12252444	Feed conversion ratio QTL (9583)	ENSSSCT00000032242
2	35106170	35396058	LDL cholesterol QTL (23540)	ENSSSCT00000014561
2	35123119	35472474	LDL cholesterol QTL (23495)	ENSSSCT00000014561
2	35186800	35680341	LDL cholesterol QTL (23496)	ENSSSCT00000014561
2	35186800	35680341	LDL cholesterol QTL (23541)	ENSSSCT00000014561
2	37639453	37945323	Shoulder weight QTL (7312)	ENSSSCT00000014569
2	38685050	40068746	Spinal curvature QTL (17673)	ENSSSCT00000026610
2	43989922	44160070	LDL cholesterol QTL (23553)	ENSSSCT00000014604
2	43989922	44160070	HDL/LDL ratio QTL (23602)	ENSSSCT00000014604
2	44061478	44223750	LDL cholesterol QTL (23554)	ENSSSCT00000014604
2	44061478	44223750	HDL/LDL ratio QTL (23603)	ENSSSCT00000014604
2	59280692	59805015	Spinal curvature QTL (17674)	ENSSSCT00000032597,ENSSSCT00000032948，ENSSSCT00000028010
2	66309690	66772828	LDL cholesterol QTL (23575)	ENSSSCT00000015006
2	66309690	66772828	Juiciness score QTL (6258)	ENSSSCT00000015006
2	66360635	66823773	LDL cholesterol QTL (23576)	ENSSSCT00000015006
2	69385997	70464749	Body weight (birth) QTL (19373)	ENSSSCT00000035070
2	70124078	72028129	Umbilical hernia QTL (8745)	ENSSSCT00000014845
2	70124078	72028129	Inguinal hernia QTL (8770)	ENSSSCT00000014845
2	72558517	73998687	LDL cholesterol QTL (23580)	ENSSSCT00000027770
2	81020279	81594166	Firmness QTL (9808)	ENSSSCT00000022647
2	81020279	81594166	pH 48 hr post-mortem (loin) QTL (9809)	ENSSSCT00000022647
2	81020279	81594166	Off-Flavor Score QTL (9810)	ENSSSCT00000022647
2	81020279	81594166	Water holding capacity QTL (9811)	ENSSSCT00000022647
2	81020279	81594166	Meat color-L QTL (9812)	ENSSSCT00000022647
2	81020279	81594166	Flavor score QTL (9813)	ENSSSCT00000022647
2	81020279	81594166	Average glycolytic potential QTL (9814)	ENSSSCT00000022647
2	81020279	81594166	Average lactate QTL (9815)	ENSSSCT00000022647
2	82717608	84012417	Average daily gain (entire life) QTL (8636)	ENSSSCT00000015366
2	82717608	84012417	Average daily gain (on weaning) QTL (8637)	ENSSSCT00000015366
2	82717608	84012417	Body weight (16 days) QTL (8638)	ENSSSCT00000015366
2	82717608	84012417	Average backfat thickness QTL (8639)	ENSSSCT00000015366
2	82717608	84012417	Loin muscle area QTL (8640)	ENSSSCT00000015366
2	82717608	84012417	Backfat at last lumbar QTL (8641)	ENSSSCT00000015366
2	83612237	84037889	LDL cholesterol QTL (23581)	ENSSSCT00000015366
2	85382668	85632690	LDL cholesterol QTL (23587)	ENSSSCT00000028610
2	85433613	85683635	Average backfat thickness QTL (28083)	ENSSSCT00000028610
2	86709599	87049117	Juiciness score QTL (5757)	ENSSSCT00000030319
2	119737450	120006991	Loin muscle area QTL (22361)	ENSSSCT00000015511
3	4508453	4614607	Corpus luteum number QTL (31844)	ENSSSCT00000025333
3	115928377	117075407	Corpus luteum number QTL (31847)	ENSSSCT00000034446,ENSSSCT00000033256,ENSSSCT00000009337
3	105813326	106624177	Total number born alive QTL (18066)	ENSSSCT00000027991
3	18759286	19263775	Number of stillborn QTL (18116)	ENSSSCT00000034507，ENSSSCT00000026157
3	5384958	6188004	Body weight (birth) QTL (48)	ENSSSCT00000008340
3	54169670	54829689	Liver weight QTL (13281)	ENSSSCT00000008935
3	108382495	109073938	Meat color-L QTL (232)	ENSSSCT00000024186
4	83013735	84955826	CIE-a* QTL (28050)	ENSSSCT00000006853，ENSSSCT00000006863
4	83013735	84955826	Stearic acid content QTL (532)	ENSSSCT00000006853，ENSSSCT00000006863
4	83013735	84955826	Vaccenic acid content QTL (534)	ENSSSCT00000006853，ENSSSCT00000006863
4	83013735	84955826	Eicosadienoic acid content QTL (538)	ENSSSCT00000006853，ENSSSCT00000006863
4	83013735	84955826	Fat-cuts percentage QTL (633)	ENSSSCT00000006853，ENSSSCT00000006863
4	83013735	84955826	Body weight (slaughter) QTL (634)	ENSSSCT00000006853，ENSSSCT00000006863
4	83013735	84955826	Carcass fat-free weight QTL (635)	ENSSSCT00000006853，ENSSSCT00000006863
4	83013735	84955826	Age at slaughter QTL (638)	ENSSSCT00000006853，ENSSSCT00000006863
4	75737958	76112062	Corpus luteum number QTL (31851)	ENSSSCT00000006818
4	113653209	114471886	Palmitic acid content QTL (32067)	ENSSSCT00000035345，ENSSSCT00000033361，ENSSSCT00000034806
4	111948867	113729442	Palmitic acid content QTL (32104)	ENSSSCT00000035345，ENSSSCT00000033361
4	113433170	113729442	mummified pigs QTL (18245)	ENSSSCT00000035345，ENSSSCT00000033361
4	8472646	8579275	pH 45 minutes post mortem QTL (7628)	ENSSSCT00000006534
4	8532919	8662856	Hind leg conformation QTL (16430)	ENSSSCT00000006535，ENSSSCT00000034663
4	8880013	8981498	Spinal curvature QTL (17679)	ENSSSCT00000029622，ENSSSCT00000025152
4	8916156	9048679	Embryo weight QTL (18337)	ENSSSCT00000029622，ENSSSCT00000025152
4	8916156	9048679	Hind leg conformation QTL (16401)	ENSSSCT00000029622，ENSSSCT00000025152
4	8950666	9118149	Backfat at rump QTL (23292)	ENSSSCT00000029622，ENSSSCT00000025152
4	22193686	23918298	Average backfat thickness QTL (640)	ENSSSCT00000035755，ENSSSCT00000006597
4	70195146	70499260	pH 24 hr post-mortem (loin) QTL (21612)	ENSSSCT00000006785
4	70195146	70499260	pH 24 hr post mortem (ham) QTL (21611)	ENSSSCT00000006785
4	75770629	76242746	Age at puberty QTL (22023)	ENSSSCT00000006818
4	75825080	76625342	Age at puberty QTL (22024)	ENSSSCT00000006818
4	82084284	82658357	Ratio of semitendinosus weight to dissected muscles in ham weigh QTL (1279)	ENSSSCT00000006847
4	82483714	82920345	Age at puberty QTL (22025)	ENSSSCT00000006847
4	82527275	82963906	Carcass length QTL (7289)	ENSSSCT00000006847
4	83343428	83590277	Cervical vertebra length QTL (8997)	ENSSSCT00000006853
4	83245267	83693913	Drip loss QTL (21948)	ENSSSCT00000006853
4	96936045	98283003	Ham weight QTL (932)	ENSSSCT00000006980,ENSSSCT00000033237,ENSSSCT00000036172
4	96936045	98283003	Head weight QTL (936)	ENSSSCT00000006980,ENSSSCT00000033237,ENSSSCT00000036172
4	96936045	98283003	Shoulder meat weight QTL (937)	ENSSSCT00000006980,ENSSSCT00000033237,ENSSSCT00000036172
4	96936045	98283003	Loin muscle area QTL (945)	ENSSSCT00000006980,ENSSSCT00000033237,ENSSSCT00000036172
4	96936045	98283003	Fat-cuts percentage QTL (950)	ENSSSCT00000006980,ENSSSCT00000033237,ENSSSCT00000036172
4	96936045	98283003	Head weight QTL (1255)	ENSSSCT00000006980,ENSSSCT00000033237,ENSSSCT00000036172
4	96936045	98283003	Shoulder external fat weight QTL (941)	ENSSSCT00000006980,ENSSSCT00000033237,ENSSSCT00000036172
4	96936045	98283003	Ham weight QTL (811)	ENSSSCT00000006980,ENSSSCT00000033237,ENSSSCT00000036172
4	96962176	97550675	Meat color chroma QTL (4297)	ENSSSCT00000006980
4	97847469	98270281	Eicosadienoic acid content QTL (22475)	ENSSSCT00000036172
4	98351011	98931037	pH 24 hr post-mortem (loin) QTL (7613)	ENSSSCT00000033846,ENSSSCT00000007013
4	101897590	102488026	Palmitic acid content QTL (530)	ENSSSCT00000007094
4	105942711	106219378	Backfat (average) thickness - ultrasound QTL (31242)	ENSSSCT00000007242,ENSSSCT00000007243
4	116912396	117076558	Embryo weight QTL (18336)	ENSSSCT00000007410
4	119299797	120509810	CD4-positive, CD8-negative leukocyte percentage QTL (17837)	ENSSSCT00000030532
4	119299797	120509810	CD4-positive leukocyte percentage QTL (17838)	ENSSSCT00000030532
4	121426477	121583663	Hind leg conformation QTL (16480)	ENSSSCT00000007488
4	120509810	122380504	CIE-a* QTL (4284)	ENSSSCT00000007485,ENSSSCT00000007488
4	120509810	122380504	CD4-negative, CD8-negative leukocyte percentage QTL (23386)	ENSSSCT00000007485,ENSSSCT00000007488
4	123134067	123183102	Feed conversion ratio QTL (27970)	ENSSSCT00000035715,ENSSSCT00000007505,ENSSSCT00000022367，ENSSSCT00000035789
4	123041527	123202493	Backfat at rump QTL (23316)	ENSSSCT00000035715,ENSSSCT00000007505,ENSSSCT00000022367，ENSSSCT00000035789
4	123041527	123202493	average daily gain QTL (28811)	ENSSSCT00000035715,ENSSSCT00000007505,ENSSSCT00000022367，ENSSSCT00000035789
4	123063308	123224273	Backfat at rump QTL (23314)	ENSSSCT00000035715,ENSSSCT00000007505,ENSSSCT00000022367，ENSSSCT00000035789
4	123063308	123224273	average daily gain QTL (28812)	ENSSSCT00000035715,ENSSSCT00000007505,ENSSSCT00000022367，ENSSSCT00000035789
4	121960391	123277711	Age at puberty QTL (21979)	ENSSSCT00000035715,ENSSSCT00000007505,ENSSSCT00000022367，ENSSSCT00000035789
4	123114356	123251400	Teat number QTL (31304)	ENSSSCT00000035715,ENSSSCT00000007505,ENSSSCT00000022367，ENSSSCT00000035789
4	140987596	142372300	average daily gain (3-5 weeks) QTL (455)	ENSSSCT00000007595
4	140987596	142372300	Body weight (birth) QTL (720)	ENSSSCT00000007595
4	140987596	142372300	Backfat between 6th and 7th ribs QTL (730)	ENSSSCT00000007595
4	140987596	142372300	Backfat at rump QTL (733)	ENSSSCT00000007595
4	140987596	142372300	Average backfat thickness QTL (736)	ENSSSCT00000007595
4	140987596	142372300	Fat weight (total) QTL (738)	ENSSSCT00000007595
4	140987596	142372300	Fat percentage in carcass QTL (739)	ENSSSCT00000007595
4	140987596	142372300	Lean meat percentage QTL (752)	ENSSSCT00000007595
4	140987596	142372300	Lean meat weight QTL (757)	ENSSSCT00000007595
4	140987596	142372300	Loin muscle area QTL (761)	ENSSSCT00000007595
4	140987596	142372300	Skin weight QTL (766)	ENSSSCT00000007595
4	140987596	142372300	Bone percentage QTL (770)	ENSSSCT00000007595
4	140987596	142372300	bone weight QTL (774)	ENSSSCT00000007595
5	6440913	6557466	Total number born alive QTL (18071)	ENSSSCT00000000098
5	1638665	1734675	Backfat at last lumbar QTL (31316)	ENSSSCT00000000022
5	1638665	1734675	backfat above muscle dorsi QTL (31317)	ENSSSCT00000000022
5	1638665	1734675	Intramuscular fat content QTL (31318)	ENSSSCT00000000022
5	8248726	8428038	Cooking loss QTL (23069)	ENSSSCT00000028249,ENSSSCT00000027690
5	8248726	8428038	Shear force QTL (23070)	ENSSSCT00000028249,ENSSSCT00000027690
5	12259472	12318608	Pseudorabies susceptibility QTL (305)	ENSSSCT00000000162
5	21034755	22742854	Average backfat thickness QTL (271)	ENSSSCT00000030787
5	39157719	39416291	Age at puberty QTL (22037)	ENSSSCT00000000555
5	39335601	39513312	Small intestine length QTL (12038)	ENSSSCT00000000555
5	33251630	34660429	Ear size QTL (5641)	ENSSSCT00000000512
5	65242764	65369961	average daily gain QTL (28878)	ENSSSCT00000032598,ENSSSCT00000034790,ENSSSCT00000033953,ENSSSCT00000032804
5	67693670	67825478	Spinal curvature QTL (17680)	ENSSSCT00000000779
6	125975450	127593953	Daily feed intake QTL (22199)	ENSSSCT00000026106
6	11874094	12062110	Eicosadienoic acid content QTL (22483)	ENSSSCT00000003003
6	11902405	12036506	skatole, sensory panel QTL (4216)	ENSSSCT00000003003
6	11902405	12036506	skatole, sensory panel QTL (4217)	ENSSSCT00000003003
6	12010058	12198074	average daily gain QTL (28892)	ENSSSCT00000003003
6	25175786	25756991	Interleukin-10 level QTL (23460)	ENSSSCT00000003080
6	41196123	43030454	androstenone, laboratory QTL (18649)	ENSSSCT00000003253
6	41671977	42440056	Hemolytic complement activity (classical pathway) QTL (9608)	ENSSSCT00000003253
6	43035632	43949544	Hemolytic complement activity (classical pathway) QTL (9609)	ENSSSCT00000032263,ENSSSCT00000003318
6	48260732	49136223	Inguinal hernia QTL (3045)	ENSSSCT00000003460,ENSSSCT00000003459,ENSSSCT00000027913,ENSSSCT00000003471
6	57886136	59136767	Body weight (slaughter) QTL (17341)	ENSSSCT00000003698,ENSSSCT00000003697
6	57886136	59136767	Body weight (slaughter) QTL (17342)	ENSSSCT00000003698,ENSSSCT00000003697
6	57886136	59136767	Drip loss QTL (17343)	ENSSSCT00000003698,ENSSSCT00000003697
6	57886136	59136767	Intramuscular fat content QTL (17344)	ENSSSCT00000003698,ENSSSCT00000003697
6	57886136	59136767	Intramuscular fat content QTL (17345)	ENSSSCT00000003698,ENSSSCT00000003697
6	57886136	59136767	Saturated fatty acid content QTL (17346)	ENSSSCT00000003698,ENSSSCT00000003697
6	57886136	59136767	Monounsaturated fatty acid content QTL (17347)	ENSSSCT00000003698,ENSSSCT00000003697
6	57886136	59136767	Monounsaturated fatty acid content QTL (17348)	ENSSSCT00000003698,ENSSSCT00000003697
6	57886136	59136767	Polyunsaturated fatty acid content QTL (17349)	ENSSSCT00000003698,ENSSSCT00000003697
6	57886136	59136767	Unsaturated fatty acid content QTL (17350)	ENSSSCT00000003698,ENSSSCT00000003697
6	57886136	59136767	Ratio of monounsaturated fatty acids to saturated fatty acids QTL (17351)	ENSSSCT00000003698,ENSSSCT00000003697
6	57886136	59136767	Ratio of polyunsaturated fatty acids to saturated fatty acids QTL (17352)	ENSSSCT00000003698,ENSSSCT00000003697
6	57886136	59136767	Omega-6 fatty acid content QTL (17353)	ENSSSCT00000003698,ENSSSCT00000003697
6	57886136	59136767	Lean meat percentage QTL (18524)	ENSSSCT00000003698,ENSSSCT00000003697
6	61830716	62153261	Anal atresia QTL (7236)	ENSSSCT00000031499
6	61830716	62153261	Number of stillborn QTL (7533)	ENSSSCT00000031499
6	64005228	64160782	Muscle fat content QTL (19380)	ENSSSCT00000036263
6	64005228	64160782	Body weight (slaughter) QTL (19381)	ENSSSCT00000036263
6	64005228	64160782	Sirloin weight QTL (19447)	ENSSSCT00000036263
6	76054954	76304518	backfat at last rib QTL (7732)	ENSSSCT00000028557
6	106246523	107640703	Backfat at tenth rib QTL (17964)	ENSSSCT00000023517
6	119560000	119683042	Cervical vertebra length QTL (9002)	ENSSSCT00000004160
7	51894105	52177746	mummified pigs QTL (18304)	ENSSSCT00000001952
7	7689014	7747624	45 min-3 hr pH decline QTL (5886)	ENSSSCT00000001134
7	20230261	20278915	Tibia length QTL (31982)	ENSSSCT00000001180
7	20230261	20278915	Humerus length QTL (31983)	ENSSSCT00000001180
7	20228056	20320191	Corpus luteum number QTL (8822)	ENSSSCT00000001180
7	20303681	20397682	Backfat (average) thickness - ultrasound QTL (31277)	ENSSSCT00000001180,ENSSSCT00000033956
7	23237970	24161710	average daily gain QTL (28858)	ENSSSCT00000001287,ENSSSCT00000001288，ENSSSCT00000028333,ENSSSCT00000022325,ENSSSCT00000001291,ENSSSCT00000027171,ENSSSCT00000001298
7	24832231	24839752	Head weight QTL (7330)	ENSSSCT00000001345
7	27592435	27875533	Tibia length QTL (31996)	ENSSSCT00000034365
7	27716055	28109095	Age at puberty QTL (22059)	ENSSSCT00000034365
7	28092585	29871527	Spinal curvature QTL (17685)	ENSSSCT00000036382
7	30208043	30289794	Average daily gain (on test) QTL (19392)	ENSSSCT00000001651
7	42591706	43077836	Average chain length QTL (6408)	ENSSSCT00000001817,ENSSSCT00000001821
7	42591706	43077836	Oleic acid content QTL (6420)	ENSSSCT00000001817,ENSSSCT00000001821
7	42591706	43077836	Eicosadienoic acid content QTL (6421)	ENSSSCT00000001817,ENSSSCT00000001821
7	42591706	43077836	Polyunsaturated fatty acid content QTL (6422)	ENSSSCT00000001817,ENSSSCT00000001821
7	42591706	43077836	Monounsaturated fatty acid content QTL (6423)	ENSSSCT00000001817,ENSSSCT00000001821
7	42591706	43077836	Ratio of polyunsaturated fatty acids to saturated fatty acids QTL (6424)	ENSSSCT00000001817,ENSSSCT00000001821
7	79527464	80404761	backfat at last rib QTL (7319)	ENSSSCT00000002217,ENSSSCT00000002216,ENSSSCT00000029696，ENSSSCT00000022546
7	79527464	80404761	Shoulder subcutaneous fat thickness QTL (2791)	ENSSSCT00000002217,ENSSSCT00000002216,ENSSSCT00000029696，ENSSSCT00000022546
7	79671084	80688429	Half carcass weight QTL (13262)	ENSSSCT00000002217,ENSSSCT00000002216,ENSSSCT00000029696，ENSSSCT00000022546，ENSSSCT00000002250
7	81763014	83082392	Teat number QTL (8666)	ENSSSCT00000002308，ENSSSCT00000023592，ENSSSCT00000027682，ENSSSCT00000002332，ENSSSCT00000002327，ENSSSCT00000032336
7	99225754	101176460	Loin eye area (10 weeks of age) QTL (16928)	ENSSSCT00000002584
7	108731125	109040330	Age at puberty QTL (22066)	ENSSSCT00000031195
8	145952544	146601939	Body weight (birth) QTL (22992)	ENSSSCT00000010130
8	8567160	9090769	Body weight (weaning) QTL (29607)	ENSSSCT00000029872
8	31781638	32199999	Inguinal hernia QTL (8775)	ENSSSCT00000025896
8	31781638	32199999	Inguinal hernia QTL (14318)	ENSSSCT00000025896
8	77094780	77307058	Total number born alive QTL (31214)	ENSSSCT00000026571
8	77205199	77511197	Red blood cell count QTL (6552)	ENSSSCT00000026571
8	77205199	77511197	Red cell distribution width QTL (6555)	ENSSSCT00000026571
8	88185043	89935143	Mean corpuscular hemoglobin concentration QTL (22137)	ENSSSCT00000023273
8	109630536	111386918	Mean corpuscular hemoglobin content QTL (29663)	ENSSSCT00000029448，ENSSSCT00000009966
8	111592390	112715087	Mean corpuscular volume QTL (29661)	ENSSSCT00000031747
8	137618929	137749948	Average backfat thickness QTL (22297)	ENSSSCT00000031781
8	137694739	137716436	Average backfat thickness QTL (22299)	ENSSSCT00000031781
8	137672268	137710937	backfat at last rib QTL (17783)	ENSSSCT00000031781
8	137727477	137766146	Average daily gain (on test) QTL (19394)	ENSSSCT00000031781
8	137673414	137799272	Eicosadienoic acid to linoleic acid ratio QTL (31371)	ENSSSCT00000031781
9	2963424	3957560	Litter weight, total QTL (22954)	ENSSSCT00000015952
9	43492888	44569614	Average backfat thickness QTL (29571)	ENSSSCT00000016380
9	39161382	39495789	Corpus luteum number QTL (31876)	ENSSSCT00000016360
9	106602818	107345465	Total number born QTL (21284)	ENSSSCT00000025054，ENSSSCT00000029128
9	106602818	107345465	Total number born QTL (21289)	ENSSSCT00000025054，ENSSSCT00000029128
9	140136000	140353914	Average feeding rate QTL (9590)	ENSSSCT00000016973
10	78279310	79102373	Feed conversion ratio QTL (29562)	ENSSSCT00000012240
10	76126539	77063241	Daily feed intake QTL (29550)	ENSSSCT00000013431
10	66588030	66847406	pH 24 hr post mortem (ham) QTL (24234)	ENSSSCT00000012173
11	21548705	22602782	Average daily gain (on test) QTL (29540)	ENSSSCT00000010314
11	20919082	22545013	Backfat thickness between 3rd and 4th rib QTL (23156)	ENSSSCT00000010314
11	20919082	22545013	Backfat thickness between 3rd and 4th rib QTL (23162)	ENSSSCT00000010314
12	58053074	58916396	Body weight (weaning) QTL (29614)	ENSSSCT00000024285，ENSSSCT00000031516
12	21538316	21916480	pH for Longissmus Dorsi QTL (5580)	ENSSSCT00000019012，ENSSSCT00000019010
12	23941319	24051234	Number of visits to feeder per day QTL (22397)	ENSSSCT00000019076
12	54007146	54355025	androstenone, laboratory QTL (18660)	ENSSSCT00000024237，ENSSSCT00000019504，ENSSSCT00000024256，ENSSSCT00000019498
12	54326146	54441656	Intramuscular fat content QTL (9037)	ENSSSCT00000019498
13	78072269	79898962	Total number born QTL (18205)	ENSSSCT00000027292
13	30760121	32577445	Water holding capacity QTL (113)	ENSSSCT00000012368，ENSSSCT00000031512
13	30760121	32577445	pH 45 minutes post mortem QTL (18682)	ENSSSCT00000012368，ENSSSCT00000031512
13	35413139	35820417	Oleic acid content QTL (7435)	ENSSSCT00000023852
13	35413139	35820417	Monounsaturated fatty acid content QTL (7437)	ENSSSCT00000023852
13	37854642	38705816	pH 24 hr post-mortem (loin) QTL (21672)	ENSSSCT00000024056
13	75301995	77060606	Inguinal hernia QTL (3046)	ENSSSCT00000012686
13	99321439	99934405	Umbilical hernia QTL (8764)	ENSSSCT00000027117，ENSSSCT00000012824
13	99321439	99934405	Inguinal hernia QTL (8786)	ENSSSCT00000027117，ENSSSCT00000012824
13	112682060	112931292	Umbilical hernia QTL (8792)	ENSSSCT00000012847
13	112682060	112931292	Inguinal hernia QTL (8795)	ENSSSCT00000012847
13	139276550	139952579	Umbilical hernia QTL (8765)	ENSSSCT00000031000
13	139276550	139952579	Inguinal hernia QTL (8788)	ENSSSCT00000031000
13	143728648	144147065	Inguinal hernia QTL (8789)	ENSSSCT00000012962
13	143728648	144147065	backfat at last rib QTL (17785)	ENSSSCT00000012962
13	149971180	150396749	Total number born alive QTL (18041)	ENSSSCT00000013021，ENSSSCT00000033659
13	149971180	150396749	Total number born QTL (18042)	ENSSSCT00000013021，ENSSSCT00000033659
13	149971180	150396749	Average daily gain (on test) QTL (24021)	ENSSSCT00000013021，ENSSSCT00000033659
13	149971180	150396749	Backfat at rump QTL (24022)	ENSSSCT00000013021，ENSSSCT00000033659
13	149971180	150396749	Average daily gain (on test) QTL (24023)	ENSSSCT00000013021，ENSSSCT00000033659
14	33068675	34085575	Residual feed intake QTL (22170)	ENSSSCT00000035956
14	33068675	34085575	Daily feed intake QTL (22197)	ENSSSCT00000035956
14	138371767	138861495	Daily feed intake QTL (22200)	ENSSSCT00000011669，ENSSSCT00000011671
14	12978219	13285892	average daily gain QTL (22270)	ENSSSCT00000010606
14	32301504	32910152	Ratio of lifetime nonproductive days to herd life QTL (16008)	ENSSSCT00000010747
14	12837061	13040186	average daily gain QTL (22273)	ENSSSCT00000010606
14	13026070	13030743	Daily feed intake QTL (22207)	ENSSSCT00000010606
14	13026070	13030743	average daily gain QTL (22272)	ENSSSCT00000010606
14	13026070	13030743	average daily gain QTL (22274)	ENSSSCT00000010606
14	12927168	13073090	Daily feed intake QTL (22206)
14	12927168	13073090	average daily gain QTL (22271)	ENSSSCT00000010606
14	12927168	13073090	average daily gain QTL (22276)	ENSSSCT00000010606
14	15178759	15208780	C3c concentration QTL (9830)	ENSSSCT00000031180，ENSSSCT00000024445
14	44891264	45339539	Average backfat thickness QTL (2924)	ENSSSCT00000010900，ENSSSCT00000025594
14	48468784	50181449	Cholesterol level in meat QTL (17753)	ENSSSCT00000010935
14	49401030	50266143	Age at puberty QTL (29731)	ENSSSCT00000010935
14	108207819	108858098	Residual feed intake QTL (22189)	ENSSSCT00000034544
14	108264282	109165538	Residual feed intake QTL (22190)	ENSSSCT00000034544
14	108292513	109193769	Residual feed intake QTL (22191)	ENSSSCT00000034544
14	121509677	122137977	Subcutaneous fat thickness QTL (5152)	ENSSSCT00000026180，ENSSSCT00000011553
14	121509677	122137977	Subcutaneous fat thickness QTL (5194)	ENSSSCT00000026180，ENSSSCT00000011553
14	124783175	125200110	Ham meat weight QTL (5183)	ENSSSCT00000011605
14	126062299	126274766	Shoulder weight QTL (5170)	ENSSSCT00000011613
14	142452884	142637211	Melanoma susceptibility QTL (7582)	ENSSSCT00000035159
14	147745102	149370931	indole, laboratory QTL (18661)	ENSSSCT00000011766
14	147714982	149154590	Backfat thickness between 3rd and 4th rib QTL (23163)	ENSSSCT00000011766
15	19914883	20064298	Front leg conformation QTL (16392)	ENSSSCT00000036620，ENSSSCT00000017100
15	19980724	20375138	Anal atresia QTL (7252)	ENSSSCT00000025536
15	20005506	20399920	Time in feeder per visit QTL (22420)	ENSSSCT00000025536
15	35126266	35648787	Cooking loss QTL (23073)	ENSSSCT00000023874
15	35126266	35648787	pH 24 hr post-mortem (loin) QTL (23074)	ENSSSCT00000023874
15	35126266	35648787	CIE-b* QTL (23075)	ENSSSCT00000023874
15	35126266	35648787	CIE-L* QTL (23076)	ENSSSCT00000023874
15	35126266	35648787	Drip loss QTL (24233)	ENSSSCT00000023874
15	55168621	55913892	Thawing loss QTL (23078)	ENSSSCT00000017229
15	59645010	60208786	Femur length QTL (7206)	ENSSSCT00000017247
15	84454624	85101819	Humerus length QTL (7205)	ENSSSCT00000017345
15	133181169	133342560	Drip loss QTL (12691)	ENSSSCT00000017621，ENSSSCT00000017622，ENSSSCT00000017623
15	133268214	133565300	Backfat (average) thickness - ultrasound QTL (31270)	ENSSSCT00000017621，ENSSSCT00000017622，ENSSSCT00000017623
15	134203635	135228425	pH for Biceps Femoris QTL (5590)	ENSSSCT00000031169，ENSSSCT00000031176，ENSSSCT00000025317
16	75099796	75476594	Myristic acid content QTL (32096)	ENSSSCT00000028440
16	252445	852445	backfat at last rib QTL (5998)	ENSSSCT00000018267
16	252445	852445	Fat to meat ratio QTL (6000)	ENSSSCT00000018267
16	82316703	82837437	Backfat weight QTL (28036)	ENSSSCT00000018625
16	82316703	82837437	Estimated carcass lean content QTL (28037)	ENSSSCT00000018625
16	36230381	36870340	Meat color OPTO QTL (7649)	ENSSSCT00000018405
16	36257533	37154744	Backfat at rump QTL (23366)	ENSSSCT00000018405
16	37547201	37940750	Loin muscle area QTL (22324)	ENSSSCT00000018421
16	85984226	86165243	Body weight QTL (28013)	ENSSSCT00000031453
16	85984226	86165243	Body weight (end of test) QTL (28016)	ENSSSCT00000031453
16	85984226	86165243	Days to 90 kg QTL (28017)	ENSSSCT00000031453
16	86020430	86201447	Hip structure QTL (16568)	ENSSSCT00000031453
17	10848731	11139696	Inguinal hernia QTL (3050)	ENSSSCT00000007677
17	29315627	29512493	CD4-negative, CD8-negative leukocyte percentage QTL (23387)	ENSSSCT00000007756
17	53271052	53466898	backfat at last rib QTL (16325)	ENSSSCT00000008110
17	58488065	58720085	Myristic acid content QTL (18614)	ENSSSCT00000036488
17	58488065	58720085	Palmitoleic acid content QTL (18615)	ENSSSCT00000036488
17	58488065	58720085	Vaccenic acid to palmitoleic acid ratio QTL (18626)	ENSSSCT00000036488
17	59808641	59944412	Ejaculation duration QTL (8690)	ENSSSCT00000008187，ENSSSCT00000033641
18	25027730	26672329	Body weight (birth) QTL (29604)	ENSSSCT00000018076
18	3057977	3369110	Number of viable embryos QTL (8835)	ENSSSCT00000017884
18	21054810	21294920	backfat at last rib QTL (16328)	ENSSSCT00000018060
18	21054810	21294920	Backfat at tenth rib QTL (16349)	ENSSSCT00000018060

## Sheet: UIP
Table S8-2. Specific expressed gene in UIP overlapped QTL regions
chr	start	end	Trait	Transcripts_ID
X	2854344	3575005	Abdominal fat weight QTL (266)	ENSSSCT00000030495
1	165322895	166266824	Daily feed intake QTL (29544)	ENSSSCT00000005375
1	165322895	166266824	Average daily gain (on test) QTL (29533)	ENSSSCT00000005375
1	291369296	291535218	mummified pigs QTL (18292)	ENSSSCT00000006053
1	165322895	166266824	average daily gain QTL (22232)	ENSSSCT00000005375
1	280488289	280789942	Body weight (birth) QTL (22972)	ENSSSCT00000005989
1	3608539	3939328	Drip loss QTL (21947)	ENSSSCT00000004446
1	21532904	21675830	Age at puberty QTL (21992)	ENSSSCT00000004554
1	21655090	21847358	Loin muscle area QTL (22351)	ENSSSCT00000004554
1	30347157	30704475	pH 24 hr post-mortem (loin) QTL (17824)	ENSSSCT00000036534
1	30347157	30704475	Drip loss QTL (17825)	ENSSSCT00000036534
1	35161933	35599085	Saturated fatty acid content QTL (18553)	ENSSSCT00000004636
1	35161933	35599085	Palmitic acid content QTL (18554)	ENSSSCT00000004636
1	168669767	170372732	Total number born alive QTL (3124)	ENSSSCT00000026284
1	242344389	242406946	Carcass length QTL (8989)	ENSSSCT00000035491
1	263976068	264899125	Drip loss QTL (8203)	ENSSSCT00000005867,ENSSSCT00000005868
1	263976068	264899125	Drip loss QTL (8359)	ENSSSCT00000005867,ENSSSCT00000005868
1	263976068	264899125	Drip loss QTL (8361)	ENSSSCT00000005867,ENSSSCT00000005868
1	263976068	264899125	Drip loss QTL (8513)	ENSSSCT00000005867,ENSSSCT00000005868
1	280547030	280748461	Drip loss QTL (8091)	ENSSSCT00000005989
1	280547030	280748461	Drip loss QTL (8387)	ENSSSCT00000005989
1	280547030	280748461	Drip loss QTL (8554)	ENSSSCT00000005989
1	291416341	291495621	Ulna length QTL (6502)	ENSSSCT00000006053
1	291381599	291796405	Chest width QTL (16967)	ENSSSCT00000006053
1	291423080	291837885	Age at puberty QTL (22004)	ENSSSCT00000006053
1	303719454	303972175	Drip loss QTL (8157)	ENSSSCT00000006237
2	609757	2387169	Conductivity 24 hours post-mortem QTL (921)	ENSSSCT00000014054
2	609757	2387169	Backfat at last lumbar QTL (3776)	ENSSSCT00000014054
2	482396	1972781	Cooking loss QTL (6001)	ENSSSCT00000014054
2	609757	2387169	Lean meat percentage QTL (624)	ENSSSCT00000014054
2	609757	2387169	Ham meat weight QTL (625)	ENSSSCT00000014054
2	609757	2387169	Lean meat + bone in ham + back QTL (626)	ENSSSCT00000014054
2	609757	2387169	Loin muscle area QTL (627)	ENSSSCT00000014054
2	609757	2387169	Average backfat thickness QTL (628)	ENSSSCT00000014054
2	609757	2387169	Heart weight QTL (629)	ENSSSCT00000014054
2	609757	2387169	Reflectance value QTL (630)	ENSSSCT00000014054
2	609757	2387169	average daily gain QTL (904)	ENSSSCT00000014054
2	609757	2387169	Average backfat thickness QTL (3774)	ENSSSCT00000014054
2	609757	2387169	backfat at last rib QTL (3775)	ENSSSCT00000014054
2	609757	2387169	Backfat at tenth rib QTL (3777)	ENSSSCT00000014054
2	609757	2387169	Heart weight QTL (898)	ENSSSCT00000014054
2	609757	2387169	Loin weight QTL (5174)	ENSSSCT00000014054
2	609757	2387169	Average daily gain (on weaning) QTL (5932)	ENSSSCT00000014054
2	609757	2387169	Body weight (weaning) QTL (5935)	ENSSSCT00000014054
2	609757	2387169	Feed conversion ratio QTL (5160)	ENSSSCT00000014054
2	609757	2387169	Head weight QTL (1252)	ENSSSCT00000014054
2	609757	2387169	Average backfat thickness QTL (5964)	ENSSSCT00000014054
2	8137068	8601122	Melanoma susceptibility QTL (7568)	ENSSSCT00000032397
2	9569962	9758855	Average chain length QTL (7188)	ENSSSCT00000014299
2	12876650	12927606	pH 45 minutes post mortem QTL (18668)	ENSSSCT00000014400
2	12825989	13080712	Melanoma susceptibility QTL (7586)	ENSSSCT00000014400
2	12738235	12953350	Loin muscle area QTL (13353)	ENSSSCT00000014400
2	12897996	13152719	Mean corpuscular hemoglobin content QTL (7218)	ENSSSCT00000014400
2	29530258	29884742	pH 24 hr post-mortem (loin) QTL (23055)	ENSSSCT00000014536
2	29530258	29884742	CIE-L* QTL (23056)	ENSSSCT00000014536
2	69385997	70464749	Body weight (birth) QTL (19373)	ENSSSCT00000030760,ENSSSCT00000014880
2	70124078	72028129	Umbilical hernia QTL (8745)	ENSSSCT00000014880
2	70124078	72028129	Inguinal hernia QTL (8770)	ENSSSCT00000014880
2	72558517	73998687	LDL cholesterol QTL (23580)	ENSSSCT00000014795,ENSSSCT00000032021,ENSSSCT00000014787,ENSSSCT00000014777
2	81020279	81594166	Firmness QTL (9808)	ENSSSCT00000031436,ENSSSCT00000022552,ENSSSCT00000028015,ENSSSCT00000030711
2	81020279	81594166	pH 48 hr post-mortem (loin) QTL (9809)	ENSSSCT00000031436,ENSSSCT00000022552,ENSSSCT00000028015,ENSSSCT00000030711
2	81020279	81594166	Off-Flavor Score QTL (9810)	ENSSSCT00000031436,ENSSSCT00000022552,ENSSSCT00000028015,ENSSSCT00000030711
2	81020279	81594166	Water holding capacity QTL (9811)	ENSSSCT00000031436,ENSSSCT00000022552,ENSSSCT00000028015,ENSSSCT00000030711
2	81020279	81594166	Meat color-L QTL (9812)	ENSSSCT00000031436,ENSSSCT00000022552,ENSSSCT00000028015,ENSSSCT00000030711
2	81020279	81594166	Flavor score QTL (9813)	ENSSSCT00000031436,ENSSSCT00000022552,ENSSSCT00000028015,ENSSSCT00000030711
2	81020279	81594166	Average glycolytic potential QTL (9814)	ENSSSCT00000031436,ENSSSCT00000022552,ENSSSCT00000028015,ENSSSCT00000030711
2	81020279	81594166	Average lactate QTL (9815)	ENSSSCT00000031436,ENSSSCT00000022552,ENSSSCT00000028015,ENSSSCT00000030711
3	49907879	50705473	Body weight (birth) QTL (29600)	ENSSSCT00000008917
3	24364203	25255550	Maternal infanticide QTL (30991)	ENSSSCT00000030808
3	141681979	142623152	PRRSV susceptibility QTL (31807)	ENSSSCT00000025275,ENSSSCT00000022499
3	119635483	119644357	Total number born QTL (18188)	ENSSSCT00000009376,ENSSSCT00000028489
3	5896447	7811223	Age at puberty QTL (22013)	ENSSSCT00000008385,ENSSSCT00000023844
3	7375019	8572241	Gait score (overall) QTL (16583)	ENSSSCT00000008385,ENSSSCT00000023844,ENSSSCT00000008414
3	71501488	71808053	pH 45 minutes post mortem QTL (21518)	ENSSSCT00000009073
3	71501488	71808053	CIE-L* QTL (21525)	ENSSSCT00000009073
3	71501488	71808053	Meat color score QTL (21526)	ENSSSCT00000009073
3	126194426	126320842	CIE-L* QTL (9070)	ENSSSCT00000009414
3	127192185	127678015	Intramuscular fat content QTL (22439)	ENSSSCT00000009418
4	23068	735545	average daily gain QTL (2890)	ENSSSCT00000006490,ENSSSCT00000030159
4	23068	735545	Average backfat thickness QTL (2909)	ENSSSCT00000006490,ENSSSCT00000030159
4	111948867	113729442	Palmitic acid content QTL (32104)	ENSSSCT00000007368,ENSSSCT00000007367
4	74421932	75139926	Backfat at first rib QTL (5090)	ENSSSCT00000006811
4	98351011	98931037	pH 24 hr post-mortem (loin) QTL (7613)	ENSSSCT00000007007
4	101897590	102488026	Palmitic acid content QTL (530)	ENSSSCT00000007095,ENSSSCT00000007108
4	102488026	102909626	Linolenic acid content QTL (6395)	ENSSSCT00000007117
4	104212839	104922230	Intramuscular fat content QTL (22445)	ENSSSCT00000035010
4	104256400	104965791	Eicosadienoic acid content QTL (22477)	ENSSSCT00000035010
4	110905412	111492801	Palmitoleic acid content QTL (18572)	ENSSSCT00000007352
4	110905412	111492801	Linoleic acid content QTL (18573)	ENSSSCT00000007352
4	110905412	111492801	Palmitic acid content QTL (18574)	ENSSSCT00000007352
4	110905412	111492801	Vaccenic acid to palmitoleic acid ratio QTL (18619)	ENSSSCT00000007352
4	112427701	112910951	Triglyceride level QTL (9557)	ENSSSCT00000007368,ENSSSCT00000007367
5	2798690	3051494	Age at puberty QTL (21981)	ENSSSCT00000028482
5	15328006	15471783	Nonfunctional nipples QTL (7457)	ENSSSCT00000000194
5	15328006	15471783	Platelet count QTL (7496)	ENSSSCT00000000194
5	15328006	15471783	C3c concentration QTL (9618)	ENSSSCT00000000194
5	15328006	15471783	C3c concentration QTL (9619)	ENSSSCT00000000194
5	15354903	15498680	average daily gain QTL (28876)	ENSSSCT00000000194
5	20349811	20539652	Cortisol level QTL (24133)	ENSSSCT00000036043
5	20376708	20566549	Cortisol level QTL (24134)	ENSSSCT00000036043
5	20403605	20535391	Cortisol level QTL (24135)	ENSSSCT00000036043
5	20432065	20553322	Cortisol level QTL (24136)	ENSSSCT00000036043
5	33251630	34660429	Ear size QTL (5641)	ENSSSCT00000000516
5	62947207	64017208	average daily gain QTL (28877)	ENSSSCT00000000674,ENSSSCT00000023444,ENSSSCT00000000676,ENSSSCT00000000675
5	66268433	66387912	average daily gain QTL (28879)	ENSSSCT00000000741,ENSSSCT00000000750
5	66280325	66415278	Drip loss QTL (9864)	ENSSSCT00000000741,ENSSSCT00000000750
6	43035632	43949544	Hemolytic complement activity (classical pathway) QTL (9609)	ENSSSCT00000003291
6	46571301	47119297	Mean corpuscular volume QTL (7223)	ENSSSCT00000003415
6	105425665	105695023	Backfat at tenth rib QTL (17969)	ENSSSCT00000036486
7	47668488	48522320	Gestation length QTL (18160)	ENSSSCT00000025267
7	20478552	20569875	mummified pigs QTL (18303)	ENSSSCT00000001187
7	20478552	20578130	Age at puberty QTL (29721)	ENSSSCT00000001187
7	20511573	20611151	Tibia length QTL (31984)	ENSSSCT00000001187
7	20511573	20611151	Humerus length QTL (31985)	ENSSSCT00000001187
7	27716055	28109095	Age at puberty QTL (22059)	ENSSSCT00000035402
7	47916064	48149723	Average backfat thickness QTL (7337)	ENSSSCT00000025267
7	47916064	48149723	Backfat at rump QTL (7338)	ENSSSCT00000025267
7	47916064	48149723	backfat at last rib QTL (7339)	ENSSSCT00000025267
7	47916064	48149723	Shoulder subcutaneous fat thickness QTL (7344)	ENSSSCT00000025267
7	47916064	48149723	pH for Longissmus Dorsi QTL (7350)	ENSSSCT00000025267
7	47916064	48149723	backfat at last rib QTL (9900)	ENSSSCT00000025267
7	47916064	48149723	Backfat at rump QTL (734)	ENSSSCT00000025267
7	47618956	48232276	Ratio of polyunsaturated fatty acids to saturated fatty acids QTL (6411)	ENSSSCT00000025267
7	47618956	48232276	Linoleic acid content QTL (6427)	ENSSSCT00000025267
7	47618956	48232276	Biceps brachii length QTL (8719)	ENSSSCT00000025267
7	47618956	48232276	Gait score (front) QTL (8722)	ENSSSCT00000025267
7	81763014	83082392	Teat number QTL (8666)	ENSSSCT00000002307,ENSSSCT00000002348,ENSSSCT00000025657
7	86756836	87484814	Average backfat thickness QTL (3083)	ENSSSCT00000002506
7	86756836	87484814	Carcass length QTL (3084)	ENSSSCT00000002506
7	86756836	87484814	backfat between the last 3rd and 4th lumbar QTL (7322)	ENSSSCT00000002506
7	86756836	87484814	Backfat between 3rd and 4th last ribs QTL (7323)	ENSSSCT00000002506
7	99225754	101176460	Loin eye area (10 weeks of age) QTL (16928)	ENSSSCT00000002592，ENSSSCT00000002591
7	119673711	120018107	Shoulder subcutaneous fat thickness QTL (7336)	ENSSSCT00000036357，ENSSSCT00000002712
8	74836470	75730729	Loin muscle area QTL (21393)	ENSSSCT00000009827
8	75579664	75913709	Saturated fatty acid content QTL (6434)	ENSSSCT00000009827
8	88185043	89935143	Mean corpuscular hemoglobin concentration QTL (22137)	ENSSSCT00000009901，ENSSSCT00000035256，ENSSSCT00000036600
8	88295167	88512138	Mean corpuscular volume QTL (22143)	ENSSSCT00000009901
8	88295167	88512138	Intramuscular fat content QTL (22457)	ENSSSCT00000009901
8	135039901	135198041	Meat color score QTL (17861)	ENSSSCT00000010070
8	135039901	135198041	Meat color score QTL (17862)	ENSSSCT00000010070
8	135039901	135198041	Drip loss QTL (17863)	ENSSSCT00000010070
8	135039901	135198041	Water holding capacity QTL (17864)	ENSSSCT00000010070
8	135039901	135198041	Meat color score QTL (17865)	ENSSSCT00000010070
8	135039901	135198041	Drip loss QTL (17866)	ENSSSCT00000010070
8	135039901	135198041	Water holding capacity QTL (17867)	ENSSSCT00000010070
8	135039901	135198041	Meat color score QTL (17868)	ENSSSCT00000010070
8	135047741	135169919	Palmitic acid content QTL (24105)	ENSSSCT00000010070
8	135047741	135169919	Palmitoleic acid content QTL (24106)	ENSSSCT00000010070
8	135047741	135169919	Palmitic acid content QTL (24107)	ENSSSCT00000010070
8	135047741	135169919	Palmitoleic acid content QTL (24108)	ENSSSCT00000010070
8	135047741	135169919	Palmitic acid content QTL (24109)	ENSSSCT00000010070
8	135047741	135169919	Palmitic acid content QTL (24110)	ENSSSCT00000010070
8	135047741	135169919	Palmitoleic acid content QTL (24112)	ENSSSCT00000010070
8	135047741	135169919	Palmitoleic acid content QTL (24113)	ENSSSCT00000010070
8	135047741	135169919	Total number born alive QTL (31210)	ENSSSCT00000010070
8	135047741	135169919	Palmitic acid content QTL (31385)	ENSSSCT00000010070
8	135047741	135169919	Palmitoleic acid content QTL (31386)	ENSSSCT00000010070
8	135047741	135169919	Average chain length QTL (31387)	ENSSSCT00000010070
8	135047741	135169919	Stearic acid to palmitic acid ratio QTL (31388)	ENSSSCT00000010070
8	135047741	135169919	Vaccenic acid to palmitoleic acid ratio QTL (31389)	ENSSSCT00000010070
9	35978500	36456616	Weight of ovary QTL (18344)	ENSSSCT00000016339
9	62732476	63050162	Anal atresia QTL (7240)	ENSSSCT00000016610
9	73887592	74024794	Meat color-L QTL (9790)	ENSSSCT00000017048
9	73887592	74024794	pH 48 hr post-mortem (loin) QTL (9791)	ENSSSCT00000017048
9	73887592	74024794	Off-Flavor Score QTL (9792)	ENSSSCT00000017048
9	73887592	74024794	Average glycolytic potential QTL (9793)	ENSSSCT00000017048
9	73887592	74024794	Average lactate QTL (9794)	ENSSSCT00000017048
9	114265311	114940648	Front leg conformation QTL (16384)	ENSSSCT00000029213
9	114265311	114940648	Gait score (overall) QTL (16587)	ENSSSCT00000029213
9	114319790	114995127	Front leg conformation QTL (16385)	ENSSSCT00000029213
9	114319790	114995127	Gait score (overall) QTL (16588)	ENSSSCT00000029213
11	21548705	22602782	Average daily gain (on test) QTL (29540)	ENSSSCT00000010310
11	20919082	22545013	Backfat thickness between 3rd and 4th rib QTL (23156)	ENSSSCT00000010310
11	20919082	22545013	Backfat thickness between 3rd and 4th rib QTL (23162)	ENSSSCT00000010310
12	18748278	19214644	Reproductive tract weight QTL (18404)	ENSSSCT00000032204
12	52685780	52743329	Teat number QTL (6490)	ENSSSCT00000019465
13	78072269	79898962	Total number born QTL (18205)	ENSSSCT00000028260
13	142725086	143336294	Corpus luteum number QTL (31886)	ENSSSCT00000033598，ENSSSCT00000036141
13	35413139	35820417	Oleic acid content QTL (7435)	ENSSSCT00000032178
13	35413139	35820417	Monounsaturated fatty acid content QTL (7437)	ENSSSCT00000032178
13	205730101	206710160	subjective pork odor QTL (4231)	ENSSSCT00000013170
13	205730101	206710160	subjective abnormal odor QTL (4230)	ENSSSCT00000013170
13	207493550	207830366	Mean corpuscular volume QTL (29676)	ENSSSCT00000013177
13	207786866	207939200	Residual feed intake QTL (28078)	ENSSSCT00000013177
13	207786866	207939200	Residual feed intake QTL (28079)	ENSSSCT00000013177
13	207786866	207906885	Meat color score QTL (21936)	ENSSSCT00000013177
14	12978219	13285892	average daily gain QTL (22270)	ENSSSCT00000010609
14	32301504	32910152	Ratio of lifetime nonproductive days to herd life QTL (16008)	ENSSSCT00000010752
14	64086582	64916148	body length QTL (16963)	ENSSSCT00000024547
14	120417323	121070155	average daily gain QTL (22279)	ENSSSCT00000011534
14	121509677	122137977	Subcutaneous fat thickness QTL (5152)	ENSSSCT00000024564，ENSSSCT00000011551
14	121509677	122137977	Subcutaneous fat thickness QTL (5194)	ENSSSCT00000024564，ENSSSCT00000011551
14	123418750	123827502	tenderness score QTL (117)	ENSSSCT00000011585
14	123475213	123811883	Cooking loss QTL (19429)	ENSSSCT00000011585
15	59645010	60208786	Femur length QTL (7206)	ENSSSCT00000026396
15	113826221	114157506	Backfat (average) thickness - ultrasound QTL (31279)	ENSSSCT00000036032
15	113838612	114169897	Backfat (average) thickness - ultrasound QTL (31280)	ENSSSCT00000036032
15	144641602	145460979	Backfat at rump QTL (23315)	ENSSSCT00000029904
15	145196784	145596388	Hind leg conformation QTL (16408)	ENSSSCT00000029904
16	75099796	75476594	Myristic acid content QTL (32096)	ENSSSCT00000032251
16	252445	852445	backfat at last rib QTL (5998)	ENSSSCT00000030952
16	252445	852445	Fat to meat ratio QTL (6000)	ENSSSCT00000030952
16	71657651	71895813	Gestation length QTL (18154)	ENSSSCT00000018570
16	20700444	21499485	Loin muscle area QTL (22327)	ENSSSCT00000018324
16	85984226	86165243	Body weight QTL (28013)	ENSSSCT00000033730
16	85984226	86165243	Body weight (end of test) QTL (28016)	ENSSSCT00000033730
16	85984226	86165243	Days to 90 kg QTL (28017)	ENSSSCT00000033730
16	86020430	86201447	Hip structure QTL (16568)	ENSSSCT00000033730
17	63063351	64337706	mummified pigs QTL (18267)	ENSSSCT00000008207
17	10848731	11139696	Inguinal hernia QTL (3050)	ENSSSCT00000007675
17	65627543	65748105	Body weight (end of test) QTL (9786)	ENSSSCT00000034367,ENSSSCT00000008226
17	65627543	65748105	Age at slaughter QTL (9787)	ENSSSCT00000034367,ENSSSCT00000008226
17	65627543	65748105	Average daily gain (entire life) QTL (9788)	ENSSSCT00000034367,ENSSSCT00000008226
17	65627543	65748105	pH 24 hr post-mortem (loin) QTL (9789)	ENSSSCT00000034367,ENSSSCT00000008226

## Sheet: AIP
Table S8-3. Specific expressed gene in AIP overlapped QTL regions
chr	start	end	Trait	Transcripts_ID
1	36786829	37048483	Drip loss QTL (7777)	ENSSSCT00000004645
1	36786829	37048483	Drip loss QTL (7953)	ENSSSCT00000004645
1	36786829	37048483	Drip loss QTL (7986)	ENSSSCT00000004645
1	36786829	37048483	Drip loss QTL (8180)	ENSSSCT00000004645
1	36786829	37048483	Drip loss QTL (8280)	ENSSSCT00000004645
1	36786829	37048483	Drip loss QTL (8288)	ENSSSCT00000004645
1	36786829	37048483	Drip loss QTL (8396)	ENSSSCT00000004645
1	36786829	37048483	Drip loss QTL (8408)	ENSSSCT00000004645
1	36786829	37048483	Drip loss QTL (8519)	ENSSSCT00000004645
1	36786829	37048483	Drip loss QTL (8559)	ENSSSCT00000004645
1	136896479	137635114	Heart weight QTL (13273)	ENSSSCT00000005145
1	263251888	263976068	Average glycolytic potential QTL (5851)	ENSSSCT00000005845
1	263976068	264899125	Drip loss QTL (8203)	ENSSSCT00000005865
1	263976068	264899125	Drip loss QTL (8359)	ENSSSCT00000005865
1	263976068	264899125	Drip loss QTL (8361)	ENSSSCT00000005865
1	263976068	264899125	Drip loss QTL (8513)	ENSSSCT00000005865
2	26355332	27211686	Gestation length QTL (18141)	ENSSSCT00000035942
2	26355332	27098901	mummified pigs QTL (18241)	ENSSSCT00000035942
2	143599668	143849654	mummified pigs QTL (18275)	ENSSSCT00000029269
2	8137068	8601122	Melanoma susceptibility QTL (7568)	ENSSSCT00000028226
2	58782313	59280692	Cholesterol level QTL (23524)	ENSSSCT00000015202
2	58782313	59280692	LDL cholesterol QTL (23569)	ENSSSCT00000015202
2	58782313	59280692	HDL/LDL ratio QTL (23606)	ENSSSCT00000015202
2	58807131	59331636	LDL cholesterol QTL (23570)	ENSSSCT00000015202
2	70124078	72028129	Umbilical hernia QTL (8745)	ENSSSCT00000014865,ENSSSCT00000014989
2	70124078	72028129	Inguinal hernia QTL (8770)	ENSSSCT00000014865,ENSSSCT00000014989
2	72558517	73998687	LDL cholesterol QTL (23580)	ENSSSCT00000027875
2	90466651	91308314	pH for Longissmus Dorsi QTL (5827)	ENSSSCT00000015428
2	90466651	91308314	3 hr-24 hr pH decline QTL (5890)	ENSSSCT00000015428
2	90466651	91308314	Intramuscular fat content QTL (7372)	ENSSSCT00000015428
2	90958605	91572442	Muscle fat content QTL (6245)	ENSSSCT00000015428
2	95055312	96317330	LDL cholesterol QTL (23591)	ENSSSCT00000015447
2	95055312	96317330	Shear force QTL (7394)	ENSSSCT00000015447
2	95131729	96786412	Shear force QTL (22435)	ENSSSCT00000015447
2	145648514	146475386	androstenone, laboratory QTL (18656)	ENSSSCT00000030333,ENSSSCT00000026144
3	18759286	19263775	Number of stillborn QTL (18116)	ENSSSCT00000035733
3	139550070	140465317	Number of stillborn QTL (18127)	ENSSSCT00000022945
3	54169670	54829689	Liver weight QTL (13281)	ENSSSCT00000034786
4	83013735	84955826	CIE-a* QTL (28050)	ENSSSCT00000029483
4	83013735	84955826	Stearic acid content QTL (532)	ENSSSCT00000029483
4	83013735	84955826	Vaccenic acid content QTL (534)	ENSSSCT00000029483
4	83013735	84955826	Eicosadienoic acid content QTL (538)	ENSSSCT00000029483
4	83013735	84955826	Fat-cuts percentage QTL (633)	ENSSSCT00000029483
4	83013735	84955826	Body weight (slaughter) QTL (634)	ENSSSCT00000029483
4	83013735	84955826	Carcass fat-free weight QTL (635)	ENSSSCT00000029483
4	83013735	84955826	Age at slaughter QTL (638)	ENSSSCT00000029483
4	136615543	136757117	mummified pigs QTL (18246)	ENSSSCT00000007565
4	8916156	9048679	Embryo weight QTL (18337)	ENSSSCT00000030980
4	8916156	9048679	Hind leg conformation QTL (16401)	ENSSSCT00000030980
4	8950666	9118149	Backfat at rump QTL (23292)	ENSSSCT00000030980
4	39684255	39964800	average daily gain (7-9 weeks) QTL (457)	ENSSSCT00000006657
4	39684255	39964800	Half carcass weight QTL (13259)	ENSSSCT00000006657
4	39684255	39964800	Loin muscle area QTL (13356)	ENSSSCT00000006657
4	39684255	39964800	CIE-a* QTL (9088)	ENSSSCT00000006657
4	39716926	40010798	Age at puberty QTL (22020)	ENSSSCT00000006657
4	83590277	83802817	Linoleic acid content QTL (464)	ENSSSCT00000029483
4	83590277	83802817	Peroxidability index QTL (466)	ENSSSCT00000029483
4	83590277	83802817	Myristic acid content QTL (529)	ENSSSCT00000029483
4	83590277	83802817	Palmitoleic acid content QTL (531)	ENSSSCT00000029483
4	83590277	83802817	cis-11-Eicosenoic acid content QTL (537)	ENSSSCT00000029483
4	83590277	83802817	Average chain length QTL (539)	ENSSSCT00000029483
4	83590277	83802817	PWM-induced cell proliferation QTL (612)	ENSSSCT00000029483
4	83590277	83802817	3 hr-24 hr pH decline QTL (5891)	ENSSSCT00000029483
4	98351011	98931037	pH 24 hr post-mortem (loin) QTL (7613)	ENSSSCT00000007012
4	101897590	102488026	Palmitic acid content QTL (530)	ENSSSCT00000007097
4	102488026	102909626	Linolenic acid content QTL (6395)	ENSSSCT00000007111
4	136571981	136789788	Adrenal gland weight QTL (24196)	ENSSSCT00000007565
4	136535004	136752811	average daily gain QTL (28815)	ENSSSCT00000007565
4	136574558	136792366	pH 45 minutes post mortem QTL (18691)	ENSSSCT00000007565
4	136574558	136792366	Conductivity 24 hours postmortem (loin) QTL (18692)	ENSSSCT00000007565
5	91255334	91748543	average daily gain QTL (22247)	ENSSSCT00000000976
5	91676818	91887315	Body weight (birth) QTL (22985)	ENSSSCT00000000976,ENSSSCT00000000978
5	18533067	18871584	Total number born QTL (15981)	ENSSSCT00000023163
5	18533067	18871584	Total number born alive QTL (15982)	ENSSSCT00000023163
5	18349572	18983226	Removal parity QTL (15993)	ENSSSCT00000023163
5	91766474	92237779	Loin muscle depth QTL (29581)	ENSSSCT00000000978
5	91255334	91748543	Loin muscle depth QTL (29580)	ENSSSCT00000000976
5	33251630	34660429	Ear size QTL (5641)	ENSSSCT00000000514
6	13575090	13763106	45 min-24 h pH decline QTL (5836)	ENSSSCT00000022262
6	13619343	13711098	Time in feeder per visit QTL (22415)	ENSSSCT00000022262
6	13638144	13729900	Time in feeder per visit QTL (22414)	ENSSSCT00000022262
6	29313476	29333151	Drip loss QTL (21623)	ENSSSCT00000003136
6	29313476	29333151	Thawing loss QTL (21624)	ENSSSCT00000003136
6	29313476	29333151	bone weight QTL (775)	ENSSSCT00000003136
6	29313476	29333151	Anal atresia QTL (7237)	ENSSSCT00000003136
6	29369881	29389555	Fat androstenone level QTL (15847)	ENSSSCT00000003136
6	29351952	29395050	Fat androstenone level QTL (15848)	ENSSSCT00000003136
6	41196123	43030454	androstenone, laboratory QTL (18649)	ENSSSCT00000003266
6	41671977	42440056	Hemolytic complement activity (classical pathway) QTL (9608)	ENSSSCT00000003266
6	43035632	43949544	Hemolytic complement activity (classical pathway) QTL (9609)	ENSSSCT00000003304
6	57886136	59136767	Body weight (slaughter) QTL (17341)	ENSSSCT00000003700,ENSSSCT00000026122
6	57886136	59136767	Body weight (slaughter) QTL (17342)	ENSSSCT00000003700,ENSSSCT00000026122
6	57886136	59136767	Drip loss QTL (17343)	ENSSSCT00000003700,ENSSSCT00000026122
6	57886136	59136767	Intramuscular fat content QTL (17344)	ENSSSCT00000003700,ENSSSCT00000026122
6	57886136	59136767	Intramuscular fat content QTL (17345)	ENSSSCT00000003700,ENSSSCT00000026122
6	57886136	59136767	Saturated fatty acid content QTL (17346)	ENSSSCT00000003700,ENSSSCT00000026122
6	57886136	59136767	Monounsaturated fatty acid content QTL (17347)	ENSSSCT00000003700,ENSSSCT00000026122
6	57886136	59136767	Monounsaturated fatty acid content QTL (17348)	ENSSSCT00000003700,ENSSSCT00000026122
6	57886136	59136767	Polyunsaturated fatty acid content QTL (17349)	ENSSSCT00000003700,ENSSSCT00000026122
6	57886136	59136767	Unsaturated fatty acid content QTL (17350)	ENSSSCT00000003700,ENSSSCT00000026122
6	57886136	59136767	Ratio of monounsaturated fatty acids to saturated fatty acids QTL (17351)	ENSSSCT00000003700,ENSSSCT00000026122
6	57886136	59136767	Ratio of polyunsaturated fatty acids to saturated fatty acids QTL (17352)	ENSSSCT00000003700,ENSSSCT00000026122
6	57886136	59136767	Omega-6 fatty acid content QTL (17353)	ENSSSCT00000003700,ENSSSCT00000026122
6	57886136	59136767	Lean meat percentage QTL (18524)	ENSSSCT00000003700,ENSSSCT00000026122
6	64261058	64763856	Loin muscle area QTL (5776)	ENSSSCT00000003775
6	88599164	88749310	Backfat (average) thickness - ultrasound QTL (7542)	ENSSSCT00000004052,ENSSSCT00000004061
6	104911359	105322256	Backfat at tenth rib QTL (17967)	ENSSSCT00000035441
6	106246523	107640703	Backfat at tenth rib QTL (17964)	ENSSSCT00000004125
6	111449959	111908818	Backfat at tenth rib QTL (17973)	ENSSSCT00000031046
6	111515764	111974623	Backfat at tenth rib QTL (17979)	ENSSSCT00000031046
6	127966090	128154106	Cervical vertebra length QTL (9014)	ENSSSCT00000004181
6	134045064	134233080	Carcass length QTL (13377)	ENSSSCT00000036495，ENSSSCT00000032636
7	36608550	36993248	Backfat weight QTL (6017)	ENSSSCT00000001738
7	36608550	36993248	Leaf fat weight QTL (6023)	ENSSSCT00000001738
7	36608550	36993248	Intramuscular fat content QTL (6033)	ENSSSCT00000001738
7	41417527	41777402	Body weight (26 weeks) QTL (554)	ENSSSCT00000001794
7	66353744	66711226	CIE-L* QTL (12679)	ENSSSCT00000002170
7	79527464	80404761	backfat at last rib QTL (7319)	ENSSSCT00000025429，ENSSSCT00000002218
7	79527464	80404761	Shoulder subcutaneous fat thickness QTL (2791)	ENSSSCT00000025429，ENSSSCT00000002218
7	79671084	80688429	Half carcass weight QTL (13262)	ENSSSCT00000025429，ENSSSCT00000002218
7	81763014	83082392	Teat number QTL (8666)	ENSSSCT00000029132
7	103730143	103926584	Piglet mortality QTL (21296)	ENSSSCT00000002637，ENSSSCT00000002638
7	103754909	103951349	Backfat at rump QTL (23303)	ENSSSCT00000002637，ENSSSCT00000002638
8	78163093	78770421	Mean corpuscular volume QTL (29649)	ENSSSCT00000009851
9	2963424	3957560	Litter weight, total QTL (22954)	ENSSSCT00000030297，ENSSSCT00000026080
9	4286400	4451563	Conductivity 24 hours postmortem (ham) QTL (21659)	ENSSSCT00000015998
9	136183017	136271008	Hind leg conformation QTL (16437)	ENSSSCT00000016941
9	136193913	136281904	uterine horn weight QTL (18391)	ENSSSCT00000016941
9	136176994	136259287	Hind leg conformation QTL (16434)	ENSSSCT00000016941
9	136204809	136247127	Hind leg conformation QTL (16436)	ENSSSCT00000016941
10	9899553	9901923	Body depth QTL (16535)	ENSSSCT00000026746
12	6137434	6281717	Age at puberty QTL (29727)	ENSSSCT00000018741，ENSSSCT00000030867
12	21920321	22221786	45 min-3 hr pH decline QTL (5581)	ENSSSCT00000036474
12	41023785	41182905	Number of visits to feeder per day QTL (22395)	ENSSSCT00000019266
12	54489787	54668302	Lymphocyte number QTL (5470)	ENSSSCT00000035060
12	54489787	54668302	Segmented neutrophil number QTL (5482)	ENSSSCT00000035060
12	54489787	54668302	Alkaline phosphatase activity QTL (6350)	ENSSSCT00000035060
12	54489787	54668302	Sarcocystis miescheriana IgM levels QTL (7511)	ENSSSCT00000035060
12	54489787	54668302	Melanoma susceptibility QTL (7575)	ENSSSCT00000035060
12	54489787	54668302	Melanoma susceptibility QTL (7601)	ENSSSCT00000035060
13	41704886	41795030	Total number born QTL (22916)	ENSSSCT00000028128
13	41704886	41795030	Total number born alive QTL (22927)	ENSSSCT00000028128
13	142725086	143336294	Corpus luteum number QTL (31886)	ENSSSCT00000012959
13	144147065	144285616	Corpus luteum number QTL (31887)	ENSSSCT00000012968
13	75301995	77060606	Inguinal hernia QTL (3046)	ENSSSCT00000012693
13	83687384	83965815	average daily gain QTL (28869)	ENSSSCT00000023182
13	127260971	129151479	Backfat (average) thickness - ultrasound QTL (31293)	ENSSSCT00000012883
13	144150890	144903454	HDL cholesterol QTL (7700)	ENSSSCT00000012968
13	144150890	144903454	HDL/LDL ratio QTL (7701)	ENSSSCT00000012968
14	17507373	17980900	Total number born alive QTL (18086)	ENSSSCT00000010638
14	17507373	17980900	Total number born QTL (15987)	ENSSSCT00000010638
14	17507373	17980900	Total number born alive QTL (15988)	ENSSSCT00000010638
14	16066507	17966784	Percentage type IIb fibers QTL (4032)	ENSSSCT00000010638
14	17479141	17980900	Saturated fatty acid content QTL (18604)	ENSSSCT00000010638
14	48468784	50181449	Cholesterol level in meat QTL (17753)	ENSSSCT00000010933
14	49401030	50266143	Age at puberty QTL (29731)	ENSSSCT00000010933
14	65536750	66512138	Cervical vertebra length QTL (13351)	ENSSSCT00000011168
14	142452884	142637211	Melanoma susceptibility QTL (7582)	ENSSSCT00000032653,ENSSSCT00000033651,ENSSSCT00000033856
15	133268214	133565300	Backfat (average) thickness - ultrasound QTL (31270)	ENSSSCT00000017637
15	146709139	146966948	Teat number QTL (4574)	ENSSSCT00000028730
17	53271052	53466898	backfat at last rib QTL (16325)	ENSSSCT00000008102
18	7520840	7618094	Lymphocyte percentage QTL (22167)	ENSSSCT00000017935
